# Supplementary material for: Development of a joint diagnostic model of thyroid papillary carcinoma with artificial neural network and random forest
Source: Front Genet. 2022 Oct 7;13:957718. doi: 10.3389/fgene.2022.957718 (PMC9585230; doi:10.3389/fgene.2022.957718)
Supplement: Supplementary file 1 [file Table1.XLS]

id	logFC	AveExpr	t	P.Value	adj.P.Val	B
IPCEF1	-2.69574572422969	4.7112803338983	-21.6905165179396	4.24065689140131e-43	5.32117626733036e-39	87.4608336883103
PROS1	2.06639480861345	6.82522173813559	20.7944234917449	2.25005101118392e-41	1.41168200441679e-37	83.5563568946086
DPP6	-1.60990587983193	3.9998651	-19.4783258333204	9.20042649644648e-39	2.88617379193526e-35	77.6347643570653
TFCP2L1	-1.61823265903361	4.50008370932203	-19.2236936037173	3.02002124556241e-38	7.22143121168654e-35	76.4630879415735
TFF3	-3.36628479054622	5.54770746864407	-19.1950993103623	3.45302735656035e-38	7.22143121168654e-35	76.3309840211085
GALNT7	1.56352735728291	6.27318838644068	19.0151705106932	8.04248605005028e-38	1.44167307080044e-34	75.4972721736343
GHR	-1.55047252359944	4.10195091440678	-18.7131293701181	3.35572018734848e-37	5.2634471138561e-34	74.088229148425
PSD3	1.57118245021009	5.46868648050847	18.5542598466344	7.14694228187242e-37	9.96442575032613e-34	73.3423051097527
TUSC3	1.55617451876751	4.65354992711864	18.3621826286091	1.79035750748753e-36	2.24654060039536e-33	72.4360602280091
MPPED2	-2.52610885392157	4.26336448983051	-17.7533101639583	3.39290236025119e-35	3.30964442552529e-32	69.5315293010342
ZMAT4	-1.86126358536414	4.23847423135593	-17.7511453498232	3.4288633672162e-35	3.30964442552529e-32	69.5211163983067
LRP1B	-2.35930616407563	3.51482853474576	-17.5986979980869	7.2150142858302e-35	6.03559995057316e-32	68.7863075436449
CDH3	2.09208582780112	5.2118511720339	17.5458068501311	9.34604345294892e-35	7.32963457797519e-32	68.5306652046595
AOX1	-1.57924698977591	4.05700733728814	-17.4067247440331	1.84882900251668e-34	1.36465331315173e-31	67.8567068004693
DGKI	-2.38955886428571	4.19329809661017	-17.2314382384534	4.38314062021107e-34	3.05553602791158e-31	67.0037630616341
QPCT	2.35830390602241	5.71390381694915	16.6354506964881	8.48868239813579e-33	5.3257993365904e-30	64.0743368668444
CDH16	-1.93518283809523	4.21247821694915	-16.1195663327196	1.14333940325988e-31	5.97775951337709e-29	61.5025589853545
RXRG	2.29112604614846	4.80267726016949	15.933314513357	2.94660050683668e-31	1.47895772639147e-28	60.5659925050327
CWH43	-1.84985477836134	3.54412934322034	-15.7671026478747	6.88236273137088e-31	3.19851435382377e-28	59.7266410336537
MPZL2	1.73085039376751	5.74293596525424	15.2616979440831	9.25908858748289e-30	3.31951553130672e-27	57.1541964325388
KIT	-2.24094051393557	5.45184523983051	-15.2405709791772	1.03283778502015e-29	3.60001347956468e-27	57.0460123250412
DUSP4	1.57762746309524	4.54655183813559	15.1651494583517	1.52634344000334e-29	5.04014670662157e-27	56.6593853367336
LRP4	2.79966643865546	6.07143203559322	15.0896881312057	2.25755777061323e-29	7.08195872641371e-27	56.2719031655278
SLC4A4	-1.52193264292717	4.09156611610169	-14.7623170676807	1.24235301819664e-28	3.46423237162921e-26	54.5834803267733
OGDHL	-1.63274668879552	4.45183718813559	-14.5701024746727	3.39964066957137e-28	8.35137067609097e-26	53.5866275185885
DPP4	2.56298471680672	5.21892050677966	14.5351699870752	4.08383887070015e-28	9.66868116029161e-26	53.40503487051
AMIGO2	1.75277078529412	6.1680269	14.5000124757173	4.91216793690645e-28	1.1006764870054e-25	53.2221411137983
TENM1	1.65924732212885	4.41284616949153	14.480909756747	5.43094745024531e-28	1.1955706772926e-25	53.1227113561246
GLT8D2	-1.61010843508403	5.28634796694915	-14.4244984250372	7.30687725305765e-28	1.55401179273504e-25	52.8288650146606
KCNJ2	2.545711332493	5.57318931694915	14.409204531	7.9193793413988e-28	1.62905527829299e-25	52.7491415015045
MT1M	-1.99669796512605	4.28146931694915	-14.0449472326678	5.4245852901902e-27	1.01593576449711e-24	50.8432309346552
CRABP1	-1.54463919922969	4.10034909745763	-14.0339994921823	5.74872347051092e-27	1.06080856041134e-24	50.7857414757398
GPM6A	-1.71429405035014	4.09856005338983	-13.9474818667463	9.09782899673002e-27	1.65448635146331e-24	50.3309996924749
SERPINA1	1.7522404464986	5.48742631186441	13.673589193553	3.90945446178685e-26	6.22381633506324e-24	48.8866530492633
CLDN1	2.58840607871149	5.72337156949153	13.6731605968798	3.91840524760915e-26	6.22381633506324e-24	48.8843873571645
TIMP1	1.62025709250701	7.69519832457627	13.5022119420551	9.76840953258969e-26	1.42527910249925e-23	47.9793649198916
SDC4	1.62829963207283	7.27411984576271	13.2265759892906	4.28367108210291e-25	5.59911507689868e-23	46.5146897752239
ELMO1	-1.50991914222689	4.95495815847458	-13.038967691823	1.17583485033789e-24	1.41868997134998e-22	45.5141440676482
MT1F	-1.86916591498599	7.1026857559322	-13.0123667031488	1.35713744328752e-24	1.60654345645018e-22	45.372049142574
CAMK2N1	1.74278748340336	5.42507808389831	12.9587218138751	1.81254222386076e-24	2.08658530504632e-22	45.085326110415
LAMB3	1.92044564404762	5.05100489915254	12.9448696977264	1.95322636546341e-24	2.20802562466981e-22	45.011252876679
MET	1.62052556701681	5.80338200084746	12.8776061379671	2.80856246153343e-24	3.01212322797619e-22	44.6513587700027
ENTPD1	1.70595408648459	5.68436975847458	12.7043048194147	7.17030608897072e-24	7.14071434955592e-22	43.7225733132304
CTSH	1.55072094334734	7.29001398559322	12.6797927555648	8.1881780136068e-24	7.99956693998029e-22	43.5910311353072
CITED1	2.34512060273109	6.1112589161017	12.6789874049808	8.2239730256412e-24	7.99956693998029e-22	43.5867085713873
TPO	-3.53534086722689	5.97540102372881	-12.6127339163239	1.17759025489007e-23	1.10271660584781e-21	43.2309529799075
HGD	-1.50515447731093	4.14090030677966	-12.5483193433495	1.66994863372482e-23	1.51844314898399e-21	42.8847873180418
TNFRSF12A	1.69817998403362	6.10601794576271	12.4068832620543	3.59936418904426e-23	3.0934809482279e-21	42.1237596485967
RYR1	1.67022949131653	4.41049039661017	12.3534568469462	4.81231230217343e-23	4.08006045727515e-21	41.8359617953253
FABP4	-1.84834162422969	4.63008415084746	-12.1371432903805	1.56232233443242e-22	1.22525129077863e-20	40.6690185871653
FCGBP	-1.56743887570027	6.76974449576271	-12.1086218653575	1.82510211929828e-22	1.41366551808363e-20	40.5149614298253
PDZK1IP1	2.01371762948179	4.84179558220339	11.9527297149538	4.27211683751212e-22	3.11665826029663e-20	39.6721840522873
GABRB2	1.92179183123249	4.47887652542373	11.7242470279335	1.4890035220596e-21	9.99145251059029e-20	38.4349353491789
SLC34A2	2.98735627521009	5.45661622033898	11.6317553583712	2.46988421356133e-21	1.58122995468202e-19	37.9334816213334
DTX4	1.62745675483193	6.73202224322034	11.5171004036028	4.62715744415503e-21	2.86017594134272e-19	37.3114462126698
FN1	2.20614074768908	6.67681528050847	11.5049647001345	4.94519340766263e-21	3.04177876859562e-19	37.2455814610357
ARNTL	1.57819380077031	5.46971375847458	11.2860870722319	1.64131707298284e-20	9.62394702420032e-19	36.0569429550348
CLDN16	1.79282494838936	4.58818203305085	11.1402101593425	3.65364945409536e-20	2.00200844323094e-18	35.2641286817229
CA4	-1.51494678228291	4.53785539576271	-11.0166466956953	7.19844649383834e-20	3.64218171793079e-18	34.59231360918
CYP1B1	1.95862329376751	5.13316038559322	10.8500369206745	1.79674083116856e-19	8.28878821672906e-18	33.6862176837466
SCEL	1.86090528382353	4.12819967711864	10.8452589582956	1.84450154895922e-19	8.44700928333587e-18	33.6602308581682
FHL1	-1.53592727170869	6.17343272033898	-10.649527810036	5.40316353618697e-19	2.28279111286445e-17	32.5956772926749
NFE2L3	1.60475962037815	4.23373116694915	10.5268531121438	1.05969269167627e-18	4.24825044573605e-17	31.928576527371
DIO1	-3.4725113192577	5.5020061720339	-10.4628061441263	1.50621362825914e-18	5.92475504934035e-17	31.5803627665079
CLDN10	2.14121135973389	4.7974957720339	10.4312915668754	1.7906841038113e-18	6.87140799223983e-17	31.409046335918
KCNN4	1.56126755595238	4.55581380254237	10.3498074143615	2.80060962325055e-18	1.033589692722e-16	30.9661765880704
DUSP5	1.5750970039916	5.95626072966102	10.2074530944668	6.11578641856309e-18	2.18013886307186e-16	30.1928461403257
CD55	1.50955327731092	6.57755954237288	9.71696718073001	8.9753635684425e-17	2.66247900843538e-15	27.5339996878288
BEX1	-1.89057748144258	5.50608374152542	-9.68964059075103	1.04210760664426e-16	3.06238085437286e-15	27.3862172079353
DPT	-1.64490199712885	4.39191125677966	-9.64638493043123	1.31991187680754e-16	3.81618761064078e-15	27.1523833250649
MMRN1	-1.68535411610644	3.70390003898305	-9.5683958496411	2.02055391831708e-16	5.67201578681046e-15	26.7310890720984
TMPRSS4	1.59334735497199	4.54267938728814	9.49981886155716	2.93726893180542e-16	8.10040671566911e-15	26.3609817857604
LRP2	-1.62163822906163	5.26301602288136	-9.45011360603277	3.85142961150867e-16	1.04154609407782e-14	26.0929378431252
TNFRSF11B	-1.72679700406162	5.2537142338983	-9.36093607041028	6.25983776918153e-16	1.64671791043375e-14	25.6125110161439
NELL2	1.8319678767507	6.72371387288136	9.27108316860314	1.02056228977368e-15	2.53584467565944e-14	25.129108299338
PLAU	1.65605625707283	5.48935229915254	9.23402727738139	1.24825165702881e-15	3.05322841957066e-14	24.929955399226
DCSTAMP	2.7994957017507	5.3107244940678	9.13250850065988	2.16599058938266e-15	5.14750945370712e-14	24.3850056270132
CHI3L1	2.06014537948179	5.09160134491525	9.10035364440932	2.57861424551602e-15	6.05926059039981e-14	24.2126072406018
SLC27A6	2.27235064383753	4.97781292542373	8.92752226230748	6.57195674038622e-15	1.45697726463545e-13	23.2878165944613
TCEAL2	-2.14332457142857	4.88482752542373	-8.81809689156898	1.18645083112736e-14	2.55800430051308e-13	22.7040299189319
SLC26A4	-2.10999763697478	6.2286540779661	-8.77031476731772	1.53495883262277e-14	3.21011057195843e-13	22.4495632902621
IGSF1	1.57943249481793	5.18716554067797	8.74343189973921	1.77407885283788e-14	3.59758989049078e-13	22.3065224909613
CHRDL1	-1.68977312892157	4.98785662457627	-8.66766889911691	2.66669183501735e-14	5.2612655889619e-13	21.9038976422208
COL9A3	-1.98609001064426	4.52672741864407	-8.36179477611401	1.37174403694668e-13	2.37088762749407e-12	20.286573421768
APOE	1.53109802619048	6.18005018813559	8.05987189715813	6.81534156224517e-13	1.05189306178416e-11	18.7047384904284
OGN	-1.51800295882353	4.29115278305085	-8.02014797318801	8.406203147145e-13	1.26022744432946e-11	18.4978235346552
FOSB	-1.75365987268908	5.84272324915254	-7.66773551297815	5.33742044489817e-12	7.11731686956241e-11	16.6759145620437
SFTPB	1.85149521561625	5.83169745508475	7.45526287414971	1.60690604108246e-11	1.9885066078405e-10	15.5905593607876
SLPI	1.50611113788516	6.1118852940678	7.37290240496746	2.45669621009135e-11	2.94709598893177e-10	15.1727503833435
NMU	1.99818574026611	4.62641318898305	7.03810441826767	1.35636475141431e-10	1.41359343029458e-09	13.4925588828327
CST6	1.52560448032213	6.33674417542373	6.64886505482891	9.51606161174567e-10	8.69050517497705e-09	11.5799585548576
PDZRN4	1.79828054943978	4.35840826949153	6.05085025625772	1.72819347949025e-08	1.2542146778857e-07	8.74164713364078
CCL21	-1.51729877857143	5.07708950508475	-5.57778666567114	1.55845646232106e-07	9.43798826699068e-07	6.59707145914591
CRYBB3	-1.79838119677871	3.63032190677966	-5.48717662979574	2.34968837337929e-07	1.37325988398525e-06	6.19768588976453
