# Supplementary material for: Development of a joint diagnostic model of thyroid papillary carcinoma with artificial neural network and random forest
Source: Front Genet. 2022 Oct 7;13:957718. doi: 10.3389/fgene.2022.957718 (PMC9585230; doi:10.3389/fgene.2022.957718)
Supplement: Supplementary file 2 [file Table4.XLS]

ID	Description	GeneRatio	BgRatio	pvalue	p.adjust	qvalue	geneID	Count
hsa00350	Tyrosine metabolism	3/56	36/8149	0.00186916287953114	0.112075856155012	0.10345463645078	AOX1/TPO/HGD	3
hsa04610	Complement and coagulation cascades	4/56	85/8149	0.0026806715168299	0.112075856155012	0.10345463645078	PROS1/SERPINA1/CD55/PLAU	4
hsa04512	ECM-receptor interaction	4/56	88/8149	0.00304067547209135	0.112075856155012	0.10345463645078	SDC4/LAMB3/FN1/COL9A3	4
hsa04514	Cell adhesion molecules	5/56	149/8149	0.00344848788169267	0.112075856155012	0.10345463645078	CDH3/CLDN1/SDC4/CLDN16/CLDN10	5
hsa04978	Mineral absorption	3/56	60/8149	0.0079760700671705	0.207377821746433	0.191425681612092	MT1M/MT1F/SLC34A2	3
hsa04964	Proximal tubule bicarbonate reclamation	2/56	23/8149	0.0106983181837952	0.226926798553374	0.209470890972345	SLC4A4/CA4	2
hsa03320	PPAR signaling pathway	3/56	75/8149	0.0146422492816149	0.226926798553374	0.209470890972345	RXRG/FABP4/SLC27A6	3
hsa04918	Thyroid hormone synthesis	3/56	75/8149	0.0146422492816149	0.226926798553374	0.209470890972345	TPO/LRP2/SLC26A4	3
hsa05100	Bacterial invasion of epithelial cells	3/56	77/8149	0.0157103168229259	0.226926798553374	0.209470890972345	ELMO1/MET/FN1	3
hsa05222	Small cell lung cancer	3/56	92/8149	0.0250997552517945	0.326296818273328	0.301197063021534	RXRG/LAMB3/FN1	3
hsa00380	Tryptophan metabolism	2/56	42/8149	0.0335100841399959	0.336314403261123	0.310444064548729	AOX1/CYP1B1	2
hsa04974	Protein digestion and absorption	3/56	103/8149	0.0335385161189725	0.336314403261123	0.310444064548729	DPP4/KCNN4/COL9A3	3
hsa04151	PI3K-Akt signaling pathway	6/56	354/8149	0.0336314403261123	0.336314403261123	0.310444064548729	GHR/KIT/LAMB3/MET/FN1/COL9A3	6
hsa04670	Leukocyte transendothelial migration	3/56	114/8149	0.0432758628301246	0.395992803139925	0.365531818283008	CLDN1/CLDN16/CLDN10	3
hsa04979	Cholesterol metabolism	2/56	50/8149	0.0460513757837748	0.395992803139925	0.365531818283008	LRP2/APOE	2
hsa04510	Focal adhesion	4/56	201/8149	0.0487912084437195	0.395992803139925	0.365531818283008	LAMB3/MET/FN1/COL9A3	4
