# Supplementary material for: Development of a joint diagnostic model of thyroid papillary carcinoma with artificial neural network and random forest
Source: Front Genet. 2022 Oct 7;13:957718. doi: 10.3389/fgene.2022.957718 (PMC9585230; doi:10.3389/fgene.2022.957718)
Supplement: Supplementary file 3 [file Table2.XLS]

ONTOLOGY	ID	Description	GeneRatio	BgRatio	pvalue	p.adjust	qvalue	geneID	Count
BP	GO:0042060	wound healing	13/87	422/18723	7.26751405607598e-08	0.00013582983770806	0.000116509725341092	PROS1/CDH3/DGKI/SERPINA1/CLDN1/TIMP1/SDC4/ENTPD1/TNFRSF12A/FN1/MMRN1/PLAU/APOE	13
BP	GO:0050878	regulation of body fluid levels	11/87	379/18723	1.43002718979985e-06	0.00133636040886796	0.00114627968950799	PROS1/DGKI/SERPINA1/CLDN1/MET/ENTPD1/FN1/KCNN4/MMRN1/PLAU/APOE	11
BP	GO:0007596	blood coagulation	8/87	217/18723	7.62309287913881e-06	0.00336550481545799	0.00288680343214357	PROS1/DGKI/SERPINA1/ENTPD1/FN1/MMRN1/PLAU/APOE	8
BP	GO:0007599	hemostasis	8/87	222/18723	9.00349067805775e-06	0.00336550481545799	0.00288680343214357	PROS1/DGKI/SERPINA1/ENTPD1/FN1/MMRN1/PLAU/APOE	8
BP	GO:0050817	coagulation	8/87	222/18723	9.00349067805775e-06	0.00336550481545799	0.00288680343214357	PROS1/DGKI/SERPINA1/ENTPD1/FN1/MMRN1/PLAU/APOE	8
BP	GO:0098742	cell-cell adhesion via plasma-membrane adhesion molecules	8/87	273/18723	3.98239316330822e-05	0.0124051547037051	0.0106406750661727	CDH3/CDH16/MPZL2/AMIGO2/TENM1/CLDN1/CLDN16/CLDN10	8
BP	GO:0033628	regulation of cell adhesion mediated by integrin	4/87	48/18723	7.23940064989875e-05	0.0175653626708311	0.0150669073513423	DPP4/CYP1B1/PLAU/CCL21	4
BP	GO:0015693	magnesium ion transport	3/87	18/18723	7.51861430533167e-05	0.0175653626708311	0.0150669073513423	TUSC3/KCNJ2/CLDN16	3
BP	GO:0001706	endoderm formation	4/87	54/18723	0.00011519216183133	0.0239215722736395	0.0205190248501889	DUSP4/LAMB3/FN1/DUSP5	4
BP	GO:0034329	cell junction assembly	9/87	420/18723	0.000144391594393796	0.0269867889922004	0.0231482524486054	LRP4/AMIGO2/GPM6A/CLDN1/SDC4/GABRB2/FN1/CLDN16/CLDN10	9
BP	GO:0016338	calcium-independent cell-cell adhesion via plasma membrane cell-adhesion molecules	3/87	23/18723	0.000160460816983883	0.0272637515402615	0.0233858205039668	CLDN1/CLDN16/CLDN10	3
BP	GO:0009636	response to toxic substance	7/87	262/18723	0.000218486902206183	0.034029335018613	0.0291890835140366	IPCEF1/MT1M/CLDN1/MT1F/TPO/CYP1B1/APOE	7
BP	GO:0071248	cellular response to metal ion	6/87	197/18723	0.000313010113668777	0.0373085756184118	0.0320018927469467	MT1M/CLDN1/MT1F/RYR1/FABP4/FOSB	6
BP	GO:0015701	bicarbonate transport	3/87	29/18723	0.00032446761549981	0.0373085756184118	0.0320018927469467	SLC4A4/CA4/SLC26A4	3
BP	GO:0010038	response to metal ion	8/87	373/18723	0.000341711449530111	0.0373085756184118	0.0320018927469467	KIT/MT1M/CLDN1/MT1F/RYR1/FABP4/TNFRSF11B/FOSB	8
BP	GO:0033627	cell adhesion mediated by integrin	4/87	72/18723	0.000351653411231933	0.0373085756184118	0.0320018927469467	DPP4/CYP1B1/PLAU/CCL21	4
BP	GO:0001667	ameboidal-type cell migration	9/87	475/18723	0.000358911534536468	0.0373085756184118	0.0320018927469467	KIT/DPP4/TIMP1/SDC4/MET/CTSH/FN1/CYP1B1/APOE	9
BP	GO:0051491	positive regulation of filopodium assembly	3/87	30/18723	0.000359312124735908	0.0373085756184118	0.0320018927469467	TENM1/GPM6A/CCL21	3
BP	GO:0061041	regulation of wound healing	5/87	134/18723	0.000402386006945491	0.0395820761569012	0.0339520159876999	PROS1/CLDN1/TNFRSF12A/PLAU/APOE	5
BP	GO:0007492	endoderm development	4/87	77/18723	0.000454482040952682	0.0424713467270282	0.0364303235984703	DUSP4/LAMB3/FN1/DUSP5	4
BP	GO:0071241	cellular response to inorganic substance	6/87	226/18723	0.000647580043102517	0.0550438606268191	0.0472145530875759	MT1M/CLDN1/MT1F/RYR1/FABP4/FOSB	6
BP	GO:0060249	anatomical structure homeostasis	7/87	314/18723	0.000647921312889256	0.0550438606268191	0.0472145530875759	TFF3/CDH3/CLDN1/CTSH/TNFRSF11B/NELL2/DCSTAMP	7
BP	GO:0098754	detoxification	5/87	152/18723	0.000714375200255916	0.0566023702677515	0.0485513840318693	IPCEF1/MT1M/MT1F/TPO/APOE	5
BP	GO:0097242	amyloid-beta clearance	3/87	38/18723	0.000726836215316231	0.0566023702677515	0.0485513840318693	LRP4/LRP2/APOE	3
CC	GO:0062023	collagen-containing extracellular matrix	11/91	425/19550	4.47333362767276e-06	0.000799045879336991	0.000636508808575697	SERPINA1/TIMP1/LAMB3/CTSH/FN1/DPT/MMRN1/COL9A3/APOE/OGN/SLPI	11
CC	GO:0031093	platelet alpha granule lumen	5/91	67/19550	1.50422749119225e-05	0.000799045879336991	0.000636508808575697	PROS1/SERPINA1/TIMP1/FN1/MMRN1	5
CC	GO:0034774	secretory granule lumen	9/91	322/19550	1.9125509591891e-05	0.000799045879336991	0.000636508808575697	PROS1/QPCT/SERPINA1/TIMP1/CTSH/FN1/MMRN1/CHI3L1/SLPI	9
CC	GO:0060205	cytoplasmic vesicle lumen	9/91	325/19550	2.0576961950526e-05	0.000799045879336991	0.000636508808575697	PROS1/QPCT/SERPINA1/TIMP1/CTSH/FN1/MMRN1/CHI3L1/SLPI	9
CC	GO:0031983	vesicle lumen	9/91	327/19550	2.15958345766754e-05	0.000799045879336991	0.000636508808575697	PROS1/QPCT/SERPINA1/TIMP1/CTSH/FN1/MMRN1/CHI3L1/SLPI	9
CC	GO:0031091	platelet alpha granule	5/91	91/19550	6.63484641317747e-05	0.00204574431072972	0.0016296113997278	PROS1/SERPINA1/TIMP1/FN1/MMRN1	5
CC	GO:0031526	brush border membrane	4/91	58/19550	0.000153790492860958	0.00406446302561102	0.00323769458654648	SLC34A2/CA4/LRP2/SLC26A4	4
CC	GO:0005793	endoplasmic reticulum-Golgi intermediate compartment	5/91	132/19550	0.000380010849741006	0.00878775090026077	0.00700019986365012	SERPINA1/FN1/CA4/CD55/DCSTAMP	5
CC	GO:0031904	endosome lumen	3/91	35/19550	0.000573248251105323	0.0117834362727205	0.00938652107073044	CTSH/LRP2/SFTPB	3
CC	GO:0005604	basement membrane	4/91	96/19550	0.00105266176186909	0.0194742425945781	0.0155129101749129	TIMP1/LAMB3/FN1/COL9A3	4
CC	GO:0005903	brush border	4/91	106/19550	0.00151959023502094	0.025081378519278	0.0199794764876183	SLC34A2/CA4/LRP2/SLC26A4	4
CC	GO:0016324	apical plasma membrane	7/91	367/19550	0.00162690022827749	0.025081378519278	0.0199794764876183	DPP4/CLDN1/SLC34A2/FN1/CA4/LRP2/SLC26A4	7
CC	GO:0042599	lamellar body	2/91	17/19550	0.00278481374249282	0.0396300417200901	0.0315687387812951	CTSH/SFTPB	2
CC	GO:0035580	specific granule lumen	3/91	62/19550	0.00302576052443432	0.0399832640728821	0.0318501107835192	QPCT/CHI3L1/SLPI	3
CC	GO:0005788	endoplasmic reticulum lumen	6/91	313/19550	0.0034258850836204	0.042252582697985	0.0336578183653934	SERPINA1/TIMP1/FN1/CHRDL1/COL9A3/APOE	6
CC	GO:0045177	apical part of cell	7/91	435/19550	0.0041868772446481	0.0484107681412436	0.0385633430428114	DPP4/CLDN1/SLC34A2/FN1/CA4/LRP2/SLC26A4	7
CC	GO:0031253	cell projection membrane	6/91	346/19550	0.00556199741094149	0.057210165112483	0.0455728200042539	PSD3/DPP4/SLC34A2/CA4/LRP2/SLC26A4	6
CC	GO:0033116	endoplasmic reticulum-Golgi intermediate compartment membrane	3/91	77/19550	0.00556639444337673	0.057210165112483	0.0455728200042539	SERPINA1/CD55/DCSTAMP	3
CC	GO:0008076	voltage-gated potassium channel complex	3/91	79/19550	0.0059775795040126	0.0582027478022279	0.0463634975380479	DPP6/KCNJ2/KCNN4	3
CC	GO:0042581	specific granule	4/91	160/19550	0.00665310835572852	0.0598938948913781	0.0477106417342414	QPCT/PLAU/CHI3L1/SLPI	4
CC	GO:0098862	cluster of actin-based cell projections	4/91	161/19550	0.0067987664471294	0.0598938948913781	0.0477106417342414	SLC34A2/CA4/LRP2/SLC26A4	4
CC	GO:0070820	tertiary granule	4/91	164/19550	0.00724838931300955	0.0609523646775803	0.0485538040105903	QPCT/CTSH/CD55/PLAU	4
MF	GO:0005201	extracellular matrix structural constituent	7/92	172/18368	2.50723839193872e-05	0.00717070180094474	0.00636046792060244	LAMB3/FN1/DPT/MMRN1/CHI3L1/COL9A3/OGN	7
MF	GO:0061134	peptidase regulator activity	7/92	230/18368	0.000156481088955678	0.0223767957206619	0.0198483907570097	PROS1/SERPINA1/TIMP1/CTSH/FN1/SLPI/CST6	7
MF	GO:0002020	protease binding	5/92	135/18368	0.000586828899037899	0.0559443550416131	0.0496230753221522	KIT/DPP4/SERPINA1/TIMP1/FN1	5
