# Supplementary material for: Development of a joint diagnostic model of thyroid papillary carcinoma with artificial neural network and random forest
Source: Front Genet. 2022 Oct 7;13:957718. doi: 10.3389/fgene.2022.957718 (PMC9585230; doi:10.3389/fgene.2022.957718)
Supplement: Supplementary file 4 [file Table5.XLS]

id	control group	treat group
GSM671268_con	0.944422749	0.055718841
GSM671269_con	0.944422749	0.055718841
GSM671270_con	0.944422749	0.055718841
GSM671271_con	0.944422749	0.055718841
GSM1481911_con	0.944422749	0.055718841
GSM1481896_con	0.944422749	0.055718841
GSM1481876_con	0.944422749	0.055718841
GSM1481900_con	0.944422749	0.055718841
GSM1481894_con	0.944422749	0.055718841
GSM1481893_con	0.944422749	0.055718841
GSM1481920_con	0.944422749	0.055718841
GSM1481919_con	0.944422749	0.055718841
GSM1481867_con	0.944422749	0.055718841
GSM1481862_con	0.944422749	0.055718841
GSM1481895_con	0.944422749	0.055718841
GSM1481877_con	0.944422749	0.055718841
GSM1481852_con	0.944422749	0.055718841
GSM1481916_con	0.944422749	0.055718841
GSM1481838_con	0.944422749	0.055718841
GSM1481842_con	0.944422749	0.055718841
GSM1481901_con	0.944422749	0.055718841
GSM1481913_con	0.944422749	0.055718841
GSM1481891_con	0.944422749	0.055718841
GSM1481907_con	0.944422749	0.055718841
GSM1481856_con	0.944422749	0.055718841
GSM1481851_con	0.944422749	0.055718841
GSM1481904_con	0.944422749	0.055718841
GSM1481918_con	0.944422749	0.055718841
GSM1481922_con	0.944422749	0.055718841
GSM1481921_con	0.944422749	0.055718841
GSM1481848_con	0.944422749	0.055718841
GSM1481845_con	0.944422749	0.055718841
GSM1481880_con	0.944422749	0.055718841
GSM1481843_con	0.944422749	0.055718841
GSM671297_treat	0.000552058	1.000316377
GSM671298_treat	0.001010307	0.999667788
GSM671299_treat	0.000605289	0.999988046
GSM671300_treat	0.000552058	1.000316377
GSM671301_treat	-0.003229564	1.000177118
GSM671302_treat	-0.003365515	0.995659695
GSM671303_treat	-0.000751951	1.001011587
GSM671304_treat	7.07E-05	1.000215737
GSM671305_treat	0.00050113	0.999326278
GSM671306_treat	0.00358743	0.99649638
GSM671307_treat	0.000219505	1.000432106
GSM671308_treat	-0.000140533	1.000633778
GSM671309_treat	-1.60E-05	1.000529067
GSM671310_treat	-0.000311631	1.000527715
GSM671311_treat	-0.001028926	1.000929199
GSM671312_treat	-0.000580587	1.000885641
GSM671313_treat	0.000561289	1.00026656
GSM671314_treat	-0.004059803	1.000451625
GSM671315_treat	0.000742983	1.000222853
GSM671316_treat	0.000742983	1.000222853
GSM671317_treat	0.000742983	1.000222853
GSM671318_treat	0.000433179	1.000398503
GSM671319_treat	0.000347027	1.000432943
GSM671320_treat	0.000582919	1.000312948
GSM671321_treat	-0.004127173	1.00268049
GSM671322_treat	0.000742983	1.000222853
GSM671323_treat	0.000742983	1.000222853
GSM671324_treat	0.004190166	0.995960956
GSM671325_treat	-0.001028926	1.000929199
GSM671326_treat	-0.00022762	1.000693224
GSM671327_treat	0.000515312	1.000245747
GSM671328_treat	0.000128694	1.00054086
GSM671329_treat	0.00082782	1.000119725
GSM671330_treat	0.000742983	1.000222853
GSM671331_treat	0.000742983	1.000222853
GSM671332_treat	0.000795875	1.000190913
GSM671333_treat	-0.001120282	1.000440358
GSM671334_treat	0.000742983	1.000222853
GSM671335_treat	-0.003423659	1.001338679
GSM671336_treat	0.00056068	1.000326997
GSM671337_treat	-0.004312853	1.001666429
GSM671338_treat	0.000421579	1.000380744
GSM671339_treat	0.000742983	1.000222853
GSM671340_treat	0.00055989	0.999603076
GSM671341_treat	-0.002975462	1.002209467
GSM671342_treat	0.000585071	1.000276092
GSM671343_treat	-0.003938961	1.001509392
GSM671344_treat	-0.000773532	0.998912816
GSM671345_treat	-0.004930403	0.993394625
GSM671346_treat	0.00377174	0.995103751
GSM671347_treat	-0.000140678	1.000704747
GSM1481914_treat	0.944422749	0.055718841
GSM1481903_treat	0.000742983	1.000222853
GSM1481889_treat	0.000219505	1.000432106
GSM1481882_treat	0.000795875	1.000190913
GSM1481875_treat	-0.002659685	1.00184074
GSM1481872_treat	0.000795875	1.000190913
GSM1481861_treat	0.000421579	1.000380744
GSM1481924_treat	-0.00030872	1.000761537
GSM1481923_treat	0.000281863	1.000484854
GSM1481890_treat	0.00035451	0.998481004
GSM1481868_treat	0.000599303	1.00029619
GSM1481863_treat	0.000582919	1.000312948
GSM1481902_treat	0.000742983	1.000222853
GSM1481888_treat	0.002165333	0.997142058
GSM1481858_treat	0.944422749	0.055718841
GSM1481841_treat	-0.002255816	1.001642298
GSM1481912_treat	-0.002255816	1.001642298
GSM1481853_treat	0.000599303	1.00029619
GSM1481906_treat	0.00065081	1.000272694
GSM1481917_treat	0.00065081	1.000272694
GSM1481898_treat	0.000742983	1.000222853
GSM1481910_treat	0.000742983	1.000222853
GSM1481839_treat	0.000742983	1.000222853
GSM1481844_treat	0.000422105	1.000376895
GSM1481915_treat	0.000422105	1.000376895
GSM1481883_treat	0.000964596	0.999616158
GSM1481929_treat	-0.001881681	0.996588879
GSM1481926_treat	0.000422105	1.000376895
GSM1481849_treat	0.000795875	1.000190913
GSM1481846_treat	0.002165333	0.997142058
GSM1481865_treat	-0.000670179	1.000964901
GSM1481905_treat	0.00069106	1.000227014
GSM1481854_treat	-0.000751951	1.001011587
