# Supplementary material for: Development of a joint diagnostic model of thyroid papillary carcinoma with artificial neural network and random forest
Source: Front Genet. 2022 Oct 7;13:957718. doi: 10.3389/fgene.2022.957718 (PMC9585230; doi:10.3389/fgene.2022.957718)
Supplement: Supplementary file 5 [file Table3.XLS]

id	B cells naive	B cells memory	Plasma cells	T cells CD8	T cells CD4 naive	T cells CD4 memory resting	T cells CD4 memory activated	T cells follicular helper	T cells regulatory (Tregs)	T cells gamma delta	NK cells resting	NK cells activated	Monocytes	Macrophages M0	Macrophages M1	Macrophages M2	Dendritic cells resting	Dendritic cells activated	Mast cells resting	Mast cells activated	Eosinophils	Neutrophils
GSM671268_con	0.0446218989737299	0	0.0305953070968501	0.0753253722551903	0	0.384738095420036	0	0.0430998579107302	0	0	0.0784722607700594	0	0.0421177780408926	0.0141844602499762	0.0641809182157467	0.026011401956879	0.0744920623720838	0	0	0.110932907538904	0.0112276791989222	0
GSM671269_con	0.173418540689491	0	0.0698928449328988	0.222564347497259	0	0.0249537397857702	0.0175934485405698	0.120513971293062	0.0234392063680254	0.0510065792318525	0	0.00149783721685356	0.00535940488541009	0.0599376905790549	0.145406619933385	0.0215517199856455	0.0150838380208922	0	0	0.0360456353494296	0	0.0117345756903993
GSM671270_con	0.18586553019185	0	0.085625645362205	0.105326120555895	0	0.088852950381054	0	0.155575213950835	0	0.0485447179809972	0	0	0	0.0732874868359833	0.148770079739591	0.0456533063577499	0.0321158319400305	0	0	0.0269251444555055	0.00345797224830412	0
GSM671271_con	0	0.0268325977353731	0.054147891614302	0.0274921068514581	0	0.204676535777526	0.0278813028906179	0.0767540434398536	0	0.109225576533795	0.059896260329326	0	0.0185558658041779	0	0.0619352561646056	0.102594866006342	0.0520644816720649	0	0	0.130715479435697	0.0352175589778185	0.0120101767670423
GSM1481900_con	0	0.0423998317578709	0.0327993918796937	0.0198324556157619	0	0.314234955808169	0	0.0357661402509983	0.00137114369354294	0.088644082696802	0	0.0540803275835211	0.097929937754672	0.0389638468264434	0.0324713861076451	0.0715569926968715	0	0.0233440388709778	0	0.0291934703292446	0.032637166823294	0.0847748313044913
GSM1481894_con	0	0	0.0100194424040534	0.0368393561226765	0	0.149038038329529	0.0018932571304295	0.0574149002292822	0.0136900663213715	0.100059276072146	0	0	0.0716652975821865	0.148155344892657	0.0575030773530111	0.132657353594029	0	0.0242268393063816	0	0.0185181634188279	0.0682224353780924	0.110097151865327
GSM1481920_con	0.0500682848318582	0.0824014525845491	0.0827289545438994	0.0925120211782687	0	0.0679545276808742	0.0189876149302445	0.0873498727874282	0	0.161321994804845	0	0.00275685085132991	0	0.116516363762205	0.144665837827979	0.0749708800815358	0.0114545371635441	0	0	0.000391033031355339	0	0.0059197739400832
GSM1481919_con	0.11075605528919	0.0861341438173952	0.0913817694056488	0.0781576067144168	0	0.116820804946776	0.0395984111124714	0.124690003096985	0	0.0872134110768224	0	0	0	0.0600912449937686	0.117473437901819	0.0502719077036767	0.0246663920960553	0	0.00232550738970003	0	0.00163252790137916	0.00878677655389571
GSM1481862_con	0.138879362643245	0.0518900999182234	0.0587643235628547	0.0357774732660043	0	0.112487532757836	0.0726641139482538	0.0767063009071779	0	0.161751587702788	0	0.0187795200394656	0	0.0690808905653845	0.108553936402394	0.0717685300387145	0.0084014818682318	0	0	0	0.00243527054391546	0.0120595758355106
GSM1481877_con	0.0712598457592086	0.0151378767520004	0.0647200375917009	0.109212963841953	0	0.0605045091382258	0	0.215313722632453	0.00286153467899012	0.0459046795113192	0	0.0507910553352363	0	0.0754677567000494	0.182621723170727	0.047728889174727	0.0249920136083466	0	0	0.015844143041897	0.0176392490631654	0
GSM1481852_con	0	0.0143973992686305	0.127712016692667	0.1757138683057	0	0.00863815312798881	0	0.148002595585572	0.0574319417024483	0.0294071065321233	0	0.0463140162926843	0.0594685801011303	0.0288386449846377	0.124413140725709	0.0290667221482625	0.0406900625745464	0	0	0.1099057519579	0	0
GSM1481856_con	0.0401841882777858	0	0.0571531664284911	0.0378602797279851	0	0.202206693157914	0	0.0809360410994667	0	0.0745534511486491	0	0.0352453568201782	0	0.119489315314851	0.152837392189488	0.147338978536501	0.0261048392954695	0.0123366407494094	0.00416298529573532	0	0	0.00959067195807598
GSM1481851_con	0.0754960378044063	0.00671500324183724	0.0852174491945609	0.0482732786610684	0	0.168433290637583	0	0.132810759285844	0	0.153863385316315	0	0.0285392574562678	0	0.021705702159502	0.152466660312246	0.108315415035752	0.0147951891058151	0	0	0	0	0.00336857178880296
GSM1481922_con	0	0.0686660953551325	0.105082241108304	0.140106649124218	0	0.142974197550644	0	0.125961988317643	0.0106847945664673	0.0206082330188952	0	0.0691171571485448	0	0.0131284592081843	0.15985578374839	0.0991450882095335	0	0	0	0.0244951944236031	0	0.0201741182204394
GSM1481921_con	0.110382180344752	0.0313795656309999	0.0470448883748174	0.0541109847206208	0	0.0487387786300182	0.0379689120375944	0.0830029325542022	0	0.145500028268671	0	0.0318091333602407	0	0.151927554542788	0.12298736200415	0.0529680084338578	0.0441990645647251	0	0.00951338691316057	0.00165721104861468	0.00369600732554324	0.0231140012452439
GSM671297_treat	0	0.0530718646138129	0	0.0975046748618487	0	0	0	0.217300653890958	0.0347177680275785	0	0.0265560515604574	0.0548533051175013	0.0146566019834522	0.131092518452709	0.0647883235145707	0.142516400293318	0.0547090874487761	0.0217627554212678	0.0859130929630302	0	0	0.000556901850719115
GSM671303_treat	0	0.0545464345554514	0.0289658710767574	0.00767492441793739	0	0.0847852841626027	0	0.22889533100884	0	0.0302048828734701	0.0336505584943216	0	0	0.252315762975011	0.05961305952447	0.103676001557064	0.0211817243673728	0	0	0.0682640116836477	0.00976458474980807	0.0164615685532467
GSM671304_treat	0.183576319283836	0	0.0208503510534094	0.0877112480300267	0.0155934003216963	0.044777870313969	0	0.243819365329381	0	0	0	0.0171643655153925	0	0.15593273890218	0.0883983789285512	0.0646377429029576	0.0297906598714969	0	0.0405935267399559	0	0	0.00715403280714678
GSM671305_treat	0.136458744539362	0	0.150177097229481	0.18801808179559	0	0	0.0122311792784545	0.152442752420545	0	0.00218579451304059	0	0.0123155894613063	0.0149951794908046	0.0993241633952529	0.0746178831170172	0.106665898209086	0.0179450085130763	0	0.0264836074224296	0	0	0.00613902061455485
GSM671306_treat	0.265857784490191	0.0354648807138024	0.0175906645513694	0.0579887476841131	0.00129693903173766	0.161879330243257	0.0269612406322042	0.120380013374817	0	0.059068537306756	0	0	0	0.0544597758754941	0.0481554603897763	0.0469514712857018	0.0583844129950344	0.0163533970231696	0	0.0201996924337432	0	0.00900765196883355
GSM671307_treat	0.0534459600610597	0.0175905709304594	0.0702737708334452	0.172066595994362	0	0.152250168046318	0.0109509602788061	0.191037526685079	0	0.00664921734606196	0.0280022764803898	0	0.0872853365173021	0.0163337735233853	0.033911350150617	0.0610256835683156	0.0546744059453979	0.00824078975160805	0	0.0359830304931277	0	0.000278583394265184
GSM671308_treat	0.245888755358331	0	0.0573147114709341	0	0	0.0637686522205889	0	0.130294746933682	0.00754249899262519	0	0.0317658059404801	0.0120440167617681	0	0.335952636752539	0.0440242605328346	0.0552508141753997	0	0	0.0161531008608166	0	0	0
GSM671309_treat	0.0800718091259555	0.0368212543523738	0.0791426104768364	0	0	0.28456628094295	0	0	0.0290771263567395	0.094303831071147	0.0329277110072875	0	0.0374830511969757	0.115293209694373	0.065989213395736	0	0.0595497664400687	0	0.054900775892884	0	0	0.0298733600466741
GSM671310_treat	0.101597069495471	0.084627127042047	0.00124028993940489	0.0445002695221628	0.393891657215343	0.11183386202012	0.0121392279945898	0.0350443764987916	0	0.0211326542130311	0.0182879397839712	0	0.00193924756697177	0.0491459470775016	0.0215209192613049	0.0611609156085277	0.00581549076195174	0.0258825202302153	0.010240485768595	0	0	0
GSM671311_treat	0	0.0675077708658847	0.0298204501643998	0.0400441476907797	0	0.0582283516500637	0	0.187105570564486	0	0	0.0199316119280756	0.0486466196014765	0.0279917207663978	0.198215993759564	0.01739596269708	0.107960464255095	0.00363669514150504	0	0.150127923725852	0	0	0.0433867171893395
GSM671312_treat	0.0919674748641542	0	0.023819667218326	0.190757483832767	0	0	0	0.214242530368759	0.0232792138600596	0.0273265217985133	0	0.0229066303811898	0.00208444257860739	0.0774054954013241	0.0186900803694121	0.0469351244741495	0.120564744574583	0.0565821473085757	0	0.0618329834606182	0	0.0216054595089611
GSM671313_treat	0.0400734643088481	0.0307415017465565	0.0219814086327662	0.0414056419851328	0	0.102919668098333	0	0.107471765106108	0	0.0436764145630017	0	0.0397659780615653	0.00121213156856592	0.0577489078888352	0.0321906401531264	0.119822037999231	0.2205572777254	0.0272267330330708	0.0903529649609409	0	0	0.0228534641685182
GSM671314_treat	0.00108586129666097	0.0504597703315385	0.00710060660383059	0.132150022562541	0	0.20150842846545	0	0.0444854502725151	0.0351591902356053	0.0105787853977728	0.0121393081814383	0	0	0.0971662970264891	0.0702087715589874	0.162929439502237	0.0462348408991249	0.0515586188888848	0	0.0553193298334545	0	0.0219152789434701
GSM671315_treat	0.101357133380341	0	0.0535899615806214	0.105696501415033	0	0.178128969301713	0.101122969190648	0.0553757800685727	0	0.0316137265186054	0	0.0366680628626252	0.00157796011275479	0.1056457923525	0.0811857512044234	0.0965202007263021	0.00506506679893753	0.00500847909352696	0.0348635942874481	0	0	0.00658005110594684
GSM671317_treat	0.0787687490597303	0	0.210504979694335	0.15433312432068	0	0	0	0.0938984933251402	0.104061554242797	0	0	0.044710348272635	0.0370383963636701	0.0145287799027974	0.0675867974123836	0.126161565110983	0.0167405757593552	0.0114484459163205	0.0356556974645736	0	0	0.00456249315459884
GSM671318_treat	0.00941773916844433	0.0492411304762443	0	0.0399210353411299	0	0	0	0.218419517272869	0	0	0.0252271445619594	0.0545435932395187	0.0519583353609455	0.121657041196806	0.0363212236204774	0.222174447358356	0.0560785449698067	0.0280111819360153	0	0.0760529315388325	0	0.0109761339585952
GSM671319_treat	0.0499623057940018	0	0.0808463194357981	0.0942345300134534	0	0.288175571768728	0	0.0750993113033392	0	0.057483586233862	0	0	0.0439354117371873	0.0432064478839742	0.0703104712316643	0.0719048349118135	0.0461293275890536	0.022412847093827	0.0528140255563843	0	0	0.00348500944691359
GSM671320_treat	0	0.0145157902399556	0.0236804718919441	0	0	0.0336909039877338	0	0.175132874753978	0.0325429176206093	0.0329068359780665	0	0.0807526139795137	0.0142397229997728	0.0599166205402984	0.0479284773510791	0.206339353518488	0.0593607826295627	0.0246074311886316	0.14847150579908	0	0	0.045913697521286
GSM671321_treat	0.0155893060639961	0.0274195451595312	0.00720974853906724	0.089353348845248	0	0.0999935939467225	0	0.0761397686803033	0.0192826500907799	0	0.0369764886362543	0	0.0242215027205682	0.173828985623088	0.031217768092173	0.228770302141409	0.0699587287813332	0	0.0529518052953002	0	0.0148913591312636	0.0321950982529622
GSM671322_treat	0.0190703889289907	0.0377108048781583	0.00567751185555303	0.0784722912767569	0	0.102108257262143	0	0.0565684482731112	0.0879651141644561	0.0782384149322333	0	0.0324202364846617	0.00466541929369905	0.0254909077594629	0.0640924921310798	0.184565967264993	0.0788744314662521	0	0.0647828845542297	0.0583620901000833	0	0.0209343393741354
GSM671323_treat	0.0876419469620991	0	0.186206742432572	0.0268841810257305	0	0.223868536181144	0.0314155149977312	0.0709606141184621	0	0.0110177071380926	0.00935362528119448	0	0.0166614508881849	0.023042507552796	0.0542683115578543	0.125559264174931	0.0904842873500033	0.0109864232675116	0	0.00896260039452535	0	0.0226862866771672
GSM671324_treat	0.097884289162592	0	0.00422868892251365	0.101125947485045	0	0.152909505526602	0	0.129972073111736	0.0841620220102673	0	0.0152749553044275	0.0150350179559392	0.00970372214280634	0.037802358976066	0.0422469893946563	0.0965257414048796	0.02727232372966	0.070073727605052	0	0.0869928535577811	0.00680314033031372	0.0219866433796622
GSM671325_treat	0.0687282284943839	0	0.265640857639878	0.0746326719571365	0	0.178697837952343	0.0104621375347078	0.0449202363456663	0.00118992583296225	0.0960395097698519	0	0	0.0194912209860969	0.0724247495696186	0.0583004213370194	0.0628907040764383	0.0156209249603892	0	0.0215620587700133	0	0.00545202477402382	0.00394648999947101
GSM671326_treat	0.0556805066032131	0	0.350752308879066	0.0497080094431143	0	0.11200329362022	0.024719737748732	0.0862791077509558	0.0237948090722638	0.045175045702333	0	0.0133137553883586	0	0.0302219008104391	0.0663707408810381	0.0942680399308924	0.0249599875780213	0	0.0147800546127175	0	0	0.00797270197863508
GSM671327_treat	0.0148235488961866	0.0303838706858954	0.00637551036182671	0.0880504887312204	0	0.0910624243006898	0	0.163987421551874	0	0.123012887421616	0	0.0256554761592634	0.0908581333022032	0.0110462837576334	0.0368892018399128	0.218269571365131	0.0251697956055233	0.0307782140354539	0.0254668730301481	0	0	0.0181702989554216
GSM671328_treat	0.0703937465611902	0	0.250687816925342	0.0367393279066791	0	0.23097666651633	0.00689277616903488	0.0953190815302721	0	0.0356487402230921	0	0	0.00387447547229499	0.0401473565516492	0.0781981068876777	0.116152950888784	0.0204634397343939	0	0	0.00340229743349327	0.00848961632293315	0.00261360087683355
GSM671329_treat	0.0362257426590892	0.0167752506129969	0.147776710281767	0.0508280840535874	0	0.147409363453637	0	0.0807108128743944	0.0222997797181371	0	0	0.0193344242566508	0.0436454417446049	0.0135548481903098	0.0328925047932304	0.0648688858456042	0.186505157399947	0.0806619317947909	0.0482001372697516	0	0	0.00831092505150217
GSM671330_treat	0.0044702253427318	0.0514659427621453	0.0233132394002791	0.081405508442663	0	0.12306493927471	0	0.0842867057334472	0.0395209576017545	0	0	0.000579095941773347	0.00283943036261194	0.178600649320271	0.049096830225335	0.0943443186758743	0.151835765071155	0.0215900860515878	0	0.0548926955648065	0	0.0386936102288546
GSM671331_treat	0.0305038019475698	0.0145736400068258	0.0267102767441964	0.0181098895249878	0	0.430392700661068	0	0.0490892500998823	0	0	0.137892661128969	0	0.0386924883268081	0.0500627035056672	0.0280302551787676	0.0893805625882225	0.021102783932773	0.0339371705625376	0	0.0311207469592932	0	0.000401068832432053
GSM671332_treat	0.0604733615432715	0	0.0410153927517163	0.044127922634515	0	0.194381619377483	0.0044200950317665	0.0525898505348096	0.00979540773565073	0	0.0419148013475239	0	0.044482283524434	0.206516897499558	0.0562268804857121	0.115683797599265	0.0784137170238025	0.00909501537288538	0.0388028962893122	0	0	0.0020600612482945
GSM671333_treat	0.00675865733585501	0	0.044937492728761	0.300896322297165	0	0.0298766187948263	0.0671285823211047	0.0357349585958414	0.0834577127481742	0.167169722188069	0	0.00809916370010276	0	0.0412209479958477	0.0702533665315696	0.0974665381919603	0.036350367569871	0	0	0	0	0.0106495490008525
GSM671334_treat	0.051842265891709	0	0.341757228806945	0.0642625249132157	0	0.188113855804171	0.0310289773088059	0.00922495071627085	0	0	0.0407680773044672	0	0.0123200830532395	0.0100926716276315	0.0847994451569607	0.10802669244213	0.00049372215313179	0.0207108409737375	0	0.0191101165526189	0	0.0174485472949655
GSM671335_treat	0.158774363999306	0	0.1700546719417	0.10688362512099	0.000316588523511213	0.0949425249375632	0.03191104579999	0.0713488605065341	0	0.0709446579070146	0	0	0	0.107460171110927	0.0592932013557036	0.069774955394928	0.0301734782912039	0	0.0175514088528697	0	0	0.0105704462577572
GSM671336_treat	0	0.0165430726618229	0.0208389958278597	0.22420845482515	0	0	0.0245936985673664	0.0860635174165894	0.0203599374285977	0.0709535331644782	0	0.0264619855303047	0.123205145747764	0.138535233696463	0.0570399000019613	0.133759481224578	0.0127833021646561	0	0.0182127640311372	0	0.00138974936759887	0.0250512283436721
GSM671337_treat	0.111276469079707	0	0.0405653139791821	0.135663580023545	0	0.193379344247531	0.00667160415844581	0.0795347729446235	0	0.0304405466241388	0	0	0.00382261382890654	0.023953328628854	0.0778266635393636	0.153117847477433	0.0291545300365833	0.0240580881952357	0.0683592773951854	0	0	0.0221760198412659
GSM671339_treat	0.0185207561676244	0.0121689829146316	0.0673192957461711	0.0958425834924328	0	0.143466624068721	0	0.11031282965334	0.03559627641655	0	0.039004629075996	0.0192697509599156	0.0513657226263687	0.164235862563167	0.0431550565414013	0.0286501903577768	0.0973328619763803	0.0405960832627739	0.0177330150956955	0	0	0.015429479081054
GSM671342_treat	0.0446628964462069	0.0239955257227123	0	0.0296213769267483	0	0.184445987640896	0	0.109810139730618	0.0157971488185421	0.0296298025656567	0	0.0146620665412976	0.0310961870639217	0	0.093817579929042	0.22609919248715	0.0410081380876449	0.0327996574052269	0.0870528168022611	0	0	0.0355014838320749
GSM671345_treat	0.0482581206880542	0.0127928306200651	0	0.0597762133334207	0	0	0	0.0889385367416298	0.0482564459779703	0.0262976865983818	0	0.0402146623515965	0	0.297706338207911	0.0441713012957743	0.216321236384037	0.011275603512418	0.00493524808889445	0.0551086760455991	0.00275453346184122	0	0.0431925666924069
GSM671347_treat	0.0406128712484994	0	0.0170411513148996	0	0.0440705244527752	0.19239457649524	0	0	0	0.00107617820694036	0.0331688040035174	0	0.0408020957830579	0.196180112624934	0.0384666180954239	0.1277725578352	0.195784844593758	0.0109450444494803	0.042514764021061	0	0.00182519116069208	0.0173446657145214
GSM1481889_treat	0.0143301077473011	0.0614832609929835	0	0.0132096665275679	0	0.20027918279687	0	0.0192742863000492	0.0355973105721641	0	0.0509783333475389	0	0.0192346930875092	0	0.064748403173828	0.161200834494806	0.174983065586294	0	0.159964296391929	0	0	0.0247165589811586
GSM1481882_treat	0.0203415678988746	0	0.201464356115089	0.0818365961465058	0	0.142659571464201	0	0.0943897784236338	0	0.0518603753943786	0	0.0344337709479219	0.00967665146143564	0.0184666276667958	0.0455912996142075	0.127595513983237	0.0562199367053942	0.00559355555725472	0	0.0852876776852275	0	0.0245827209358434
GSM1481872_treat	0.0115809207793145	0	0.0307869678131846	0.0441236877044722	0	0.0816532558781804	0	0.154495817687651	0.0551925554715824	0.00942766680632627	0	0.0752657259836315	0.0691356661840861	0.0259929480575456	0.0426773820943739	0.0125091954575039	0.22389964910283	0.087751006076721	0.066611114249	0	0.000679321808527131	0.0082171188450689
GSM1481861_treat	0	0.0352961175192303	0.0216642041087952	0.00821690492898038	0	0.198935513874022	0	0.0702839017312215	0	0	0.00533679505122111	0.0374601294350613	0.0987582267340247	0.225571794396327	0.0180448864393228	0.169415928557423	0.0371253906838701	0.0181445519227852	0.0557456546177153	0	0	0
GSM1481924_treat	0.157541828502086	0.0320852156653286	0.0188134517448658	0.0625067291100689	0	0.223009180825511	0	0.128200562747494	0	0.123020852637828	0	0.00376055603775296	0	0.0145387695206908	0.102230790635276	0.0812327432381545	0.0387442696663064	0	0.00819300926611918	0	0	0.0061220404025173
GSM1481923_treat	0.0186595793810474	0.00905354973034267	0.215548290017439	0.0609215813448952	0	0.103465970058731	0.0610927843818048	0.0611763413383552	0.00433311341699212	0.0854279432830242	0.0113904926225547	0	0	0.0280157348568115	0.12322952358216	0.118340215445653	0.0327192236756872	0.0179451424504131	0.0221816768463256	0	0	0.0264988375677634
GSM1481890_treat	0.137537703492725	0	0.0805249120444325	0.0989351159662186	0	0.116348164400826	0	0.0937961881684186	0.011989714468705	0.0704329488858226	0	0.0211082777254518	0	0.0609529133571504	0.109634556605353	0.0963275516882916	0.0601567775914243	0.00751129331878255	0.0284296127597036	0	0	0.00631426952669489
GSM1481868_treat	0.00195886833052766	0.0522972166163781	0.0211415037064584	0	0	0.177291241425476	0	0.029194962969996	0.012566699880611	0.0511509402215196	0	0.00686094338672164	0.0572003536947562	0	0.0297592255262861	0.102748423302679	0.286929849949316	0.0122160676795735	0.0715002056264977	0.050384861445549	0	0.0367986362376533
GSM1481863_treat	0.0258265404479598	0	0.179924333200098	0.125420975516835	0	0.0986746178749253	0	0.0783030966991861	0.00130543259137223	0.0751292894018535	0	0.0222502799108568	0.0311134869416537	0.00711892130092626	0.113468528313822	0.149697555719372	0.0447485957399009	0	0.0154573901325627	0.0022220575132902	0.0105261828719864	0.0188127158234003
GSM1481888_treat	0.0282213075699491	0.0304517630870974	0.135301041091519	0.0614453992250596	0	0.127401839214013	0	0.0742599843453352	0.0229421511064407	0.016311289750659	0.0119866692330003	0	0	0.0466641238975232	0.132679662575585	0.111302842585851	0.130653249176806	0.00509849522461152	0.0340292321225786	0.00898271637028165	0	0.0222682334236902
GSM1481858_treat	0.0430978357204222	0	0.15394435010524	0.0536275801968051	0	0.103404096018722	0	0.132618851985755	0.0155146999229663	0.0784160610553217	0	0.040794505066351	0.00140431592911161	0.00705165492465978	0.164899870597043	0.0920744755018743	0.0990534038794764	0	0.00264341485308048	0	0	0.0114548842431708
GSM1481912_treat	0.049401358140417	0.0117015267049713	0.0165642408950023	0.126483884929844	0	0.0942436862431627	0	0.163293887878311	0.00579533106790076	0	0.00288533381066573	0.0584796356115162	0.0821908254180595	0.0607584469682226	0.0315409440949987	0	0.208660855274887	0.0313818151158822	0	0.0316525980034323	0.00849084489254168	0.0164747849501856
GSM1481853_treat	0.0943286279495471	0.0132346307857888	0	0.0973005825360986	0	0.126621029174414	0	0.137424485581278	0	0.0379385339100347	0	0	0.0481658163675863	0	0.0678462586907842	0.130792778701022	0.131941605954812	0.0297516031586746	0.0337726777465572	0.0306915350048708	0	0.0201898344385305
GSM1481844_treat	0	0.0414208187276201	0.021669064270656	0.074717203727539	0	0.196797250547143	0	0.0867520231928111	0	0	0.0678299394146807	0	0.00360924706580192	0.188629402922239	0.0184354615870599	0.163042994021222	0.0641010678487034	0.0120391127709949	0.0111470890899018	0.0307317790484611	0	0.0190775457651663
GSM1481849_treat	0.0030193915478557	0.000544722812026058	0.0314992898333506	0.0224411427889342	0	0.230502487047082	0	0.038046890733726	9.08218558208689e-05	0	0.0408454174503678	0.0315855271375746	0.0473127528412478	0.135402758471286	0.0234163520036514	0.135607824577758	0.110348101003032	0.0496321292678884	0.0711451328372501	0	0	0.0285592577911494
GSM1481846_treat	0.00697691204781947	0	0.013483457872151	0	0	0.267941063453142	0.0790782658036231	0	0	0.0308185819528998	0.0579551592143831	0	0.0515758365336503	0.165449655908666	0.0285886420432075	0.145884368106019	0.040841211111362	0.0447290098986749	0.00683234493981307	0.0120579774046497	0.00429881519342536	0.0434886985165133
GSM1481865_treat	0.00728153653891495	0.0106992516317273	0.0430053063414287	0	0	0.191014829557731	0	0.110453525912	0	0.086685422632876	0	0	0	0.0955390836544696	0.15735852235324	0.113638574819432	0.142998703150575	0.00663618314645011	0.00411205566706779	0.000450516154382458	0	0.0301264884397044
GSM1481905_treat	0.0114004021677661	0	0.0475435045613719	0	0	0.266139194144348	0.00561805989767965	0.0452765340414435	0	0.129711452164842	0	0	0	0.0392082139122156	0.138276539217809	0.0974236882758201	0.178552889428831	0	0.0210096995233459	0	0	0.0198398226645272
GSM1481854_treat	0.00525362374829084	0.0295619778803056	0.0104147033250836	0.0941273027711967	0	0.114873251010737	0	0.0779199134218855	0.0479386110503887	0	0.0320661889580671	0.0193274480052208	0.0348243333176826	0.249918815158097	0.0178840437975503	0.152463663373187	0	0.0290715297644259	0.0694936161357668	0	0	0.0148609782821138
