# Supplementary material for: Development of a joint diagnostic model of thyroid papillary carcinoma with artificial neural network and random forest
Source: Front Genet. 2022 Oct 7;13:957718. doi: 10.3389/fgene.2022.957718 (PMC9585230; doi:10.3389/fgene.2022.957718)
Supplement: Supplementary file 6 [file Table6.XLS]

id	control group	treat group
GSM831808_con	0.944422749	0.055718841
GSM831809_con	0.944422749	0.055718841
GSM831810_con	0.944422749	0.055718841
GSM831811_con	0.423195932	0.711470973
GSM831812_con	0.944422749	0.055718841
GSM831813_con	0.944422749	0.055718841
GSM831814_con	0.944422749	0.055718841
GSM831815_con	0.944422749	0.055718841
GSM831816_con	0.944422749	0.055718841
GSM831817_con	0.944422749	0.055718841
GSM831818_con	0.944422749	0.055718841
GSM831819_con	0.944422749	0.055718841
GSM831820_con	0.004001448	0.997220784
GSM831821_con	0.944422749	0.055718841
GSM831822_con	0.703964216	0.411864341
GSM831823_con	0.944422749	0.055718841
GSM831824_con	0.944422749	0.055718841
GSM831825_con	0.944422749	0.055718841
GSM831826_con	0.944422749	0.055718841
GSM831827_con	0.944422749	0.055718841
GSM831828_con	0.944422749	0.055718841
GSM831829_con	0.944422749	0.055718841
GSM831830_con	0.199104451	0.806976638
GSM831831_con	0.944422749	0.055718841
GSM831832_con	0.000599303	1.00029619
GSM831833_con	0.22040735	0.862584281
GSM831834_con	0.006458833	0.994410947
GSM831835_con	0.944422749	0.055718841
GSM831836_con	0.944422749	0.055718841
GSM831837_con	0.944422749	0.055718841
GSM831838_con	0.944422749	0.055718841
GSM831839_con	0.944422749	0.055718841
GSM831840_con	0.944422749	0.055718841
GSM831841_con	0.944422749	0.055718841
GSM831842_con	0.944422749	0.055718841
GSM831843_con	0.944422749	0.055718841
GSM831844_con	0.944422749	0.055718841
GSM831845_con	0.944422749	0.055718841
GSM831846_con	0.944422749	0.055718841
GSM831847_con	0.115950913	0.919600194
GSM831848_con	0.117068488	0.899676482
GSM831849_con	0.944422749	0.055718841
GSM831850_con	0.944422749	0.055718841
GSM831851_con	0.944422749	0.055718841
GSM831852_con	0.944422749	0.055718841
GSM831759_treat	0.000742983	1.000222853
GSM831760_treat	0.000742983	1.000222853
GSM831761_treat	0.000742983	1.000222853
GSM831762_treat	0.000742983	1.000222853
GSM831763_treat	0.000257251	1.00050034
GSM831764_treat	0.000742983	1.000222853
GSM831765_treat	0.000742983	1.000222853
GSM831766_treat	0.000742983	1.000222853
GSM831767_treat	0.000742983	1.000222853
GSM831768_treat	0.000742983	1.000222853
GSM831769_treat	-0.00259449	1.001935008
GSM831770_treat	0.000742983	1.000222853
GSM831771_treat	0.000742983	1.000222853
GSM831772_treat	0.000742983	1.000222853
GSM831773_treat	0.000742983	1.000222853
GSM831774_treat	0.000742983	1.000222853
GSM831775_treat	0.000742983	1.000222853
GSM831776_treat	-1.60E-05	1.000529067
GSM831777_treat	0.000742983	1.000222853
GSM831778_treat	0.000742983	1.000222853
GSM831779_treat	-0.003823162	1.002624884
GSM831780_treat	0.000257251	1.00050034
GSM831781_treat	0.000421579	1.000380744
GSM831782_treat	0.000742983	1.000222853
GSM831783_treat	0.944422749	0.055718841
GSM831784_treat	-0.000325168	1.000060577
GSM831785_treat	0.000742983	1.000222853
GSM831786_treat	0.000907848	1.000128376
GSM831787_treat	0.000742983	1.000222853
GSM831788_treat	0.00056068	1.000326997
GSM831789_treat	0.000742983	1.000222853
GSM831790_treat	0.000742983	1.000222853
GSM831791_treat	0.000742983	1.000222853
GSM831792_treat	0.000742983	1.000222853
GSM831793_treat	0.000742983	1.000222853
GSM831794_treat	0.000742983	1.000222853
GSM831795_treat	0.000599303	1.00029619
GSM831796_treat	0.000742983	1.000222853
GSM831797_treat	0.000742983	1.000222853
GSM831798_treat	0.000742983	1.000222853
GSM831799_treat	0.000742983	1.000222853
GSM831800_treat	0.000579932	1.000303648
GSM831801_treat	0.000742983	1.000222853
GSM831802_treat	0.000742983	1.000222853
GSM831803_treat	0.000742983	1.000222853
GSM831804_treat	0.000742983	1.000222853
GSM831805_treat	0.000742983	1.000222853
GSM831806_treat	0.201702903	0.860256894
GSM831807_treat	0.000742983	1.000222853
